# Supplementary material for: An Outbreak of tet(X6)-Carrying Tigecycline-Resistant Acinetobacter baumannii Isolates with a New Capsular Type at a Hospital in Taiwan
Source: Antibiotics (Basel). 2021 Oct 12;10(10):1239. doi: 10.3390/antibiotics10101239 (PMC8532604; doi:10.3390/antibiotics10101239)
Supplement: Supplementary file 1 [file antibiotics-10-01239-s001.zip]

Archive with 1 entries (1 files):
- antibiotics-1398827-supplementary.pdf
